# Supplementary material for: Impact of hybrid procedure on pulmonary arterial dimensions and right ventricular load after biventricular repair
Source: J Cardiothorac Surg. 2023 Feb 7;18:65. doi: 10.1186/s13019-023-02162-z (PMC9906912; doi:10.1186/s13019-023-02162-z)
Supplement: Supplementary file 1 — Additional file 1: Table S1. Additional case information Hybrid group. [file 13019_2023_2162_MOESM1_ESM.xlsx]

## Sheet: Tabelle1
Hybrid group
	case I	case II	case III	case IV	case V
weight at birth [kg]	3.38	3.5	2.84	3.53	2.5
type of interrupted arch	Type B	Type A	Type A	Type B	Type B
intracardiac congenital	VSD, LVOTO,	TAC Typ 1, VSD	LVOTO, VSD, A. lusoria	LVOTO, VSD,	LVOTO, VSD,
heart defect	hypoplastic AAO			dysplastic AoV	dysplastic AoV,
					dysplastic MV,
extracardiac comorbidity		sepsis		microdeletion 22q11,	microdeletion 22q11
				cardiac shock	cardiac shock, IVH
age at PAB [d]	9	6	12	3	8
BAP PAB pre debanding	no	yes	no	yes	no
age at biventricular repair [d]	219	204	259	188	316
corrective surgery details	IAA repair	IAA repair	IAA repair	IAA repair	IAA repair
	aortic valve repair	VSD closure	VSD closure	VSD closure	VSD closure
	LVOT desobstruction	RV-PA-Conduit	LVOT desobstruction	Debanding of PA	Debanding of PA
	VSD closure	Debanding of PA	Debanding of PA	PDA Stent explantation	Reconstruction of PA
	Debanding of PA	PDA Stent explantation	Reconstruction of PA		PDA Stent explantation
	Reconstruction of PA		PDA Stent explantation
	PDA Stent explantation
right heart catheter	yes	­	yes	yes	yes
post debanding
BAP of PA post debanding	yes (1x)	­	yes (3x)	yes (1x)	yes (2x)
timeline of BAP after debanding	63 months	­	12 months	8 months	4 months
			13 months		28 months
			25 months
stenting of PA post repair	no	­	no	no	no
reconstruction of PA	yes	­	no	no	no
post debanding
outcome	alive	died 1 day postOP	alive	alive	alive
AoV aortic valve, BAP balloon angioplasty, IAA interrupted aortic arch, IVH intraventricular hemorrhage, LVOT left ventricular outflow tract, MV mitral valve, PA pulmonary artery,
PAB pulmonary arteriy banding, PDA patent ductus arteriosus, RV right ventricle, TAC truncus arteriosus communis, VSD ventricular septal defect
Supplement Table 1: Additional case information Hybrid group
