# Supplementary material for: Impact of hybrid procedure on pulmonary arterial dimensions and right ventricular load after biventricular repair
Source: J Cardiothorac Surg. 2023 Feb 7;18:65. doi: 10.1186/s13019-023-02162-z (PMC9906912; doi:10.1186/s13019-023-02162-z)
Supplement: Supplementary file 2 — Additional file 2: Table S2. Additional case information Non-hybrid group. [file 13019_2023_2162_MOESM2_ESM.xlsx]

## Sheet: Tabelle1
Non-hybrid group
	case I	case II	case III	case IV	case V	case VI	case VII
weight at birth [kg]	3.27	3.66	2.6	3.13	3.25	3.77	3.66
type of interrupted arch	Type A	Type A	Type A	Type A	Type B	Type A	Type B
intracardiac congenital	aortopulm. window	VSDs	VSD,	VSD,	LVOTO,	borderline LV,	VSD,
heart defect			dysplastic AoV	dysplastic AoV	VSD	VSD	dysplastic AoV
extracardiac comorbidity					microdel. 22q11
age at biventricular repair [d]	5	11	5	16	8	15	4
corrective surgery details	IAA repair,	IAA repair,	IAA repair,	IAA repair,	IAA repair,	IAA repair,	IAA repair,
	closure of	central pulmonary	VSD closure,	central	VSD closure,	central	VSD closure,
	aortopulm. Window,	banding,	PDA closure	pulmonary banding,	PDA closure	pulmonary banding,	PDA closure
	PDA closure	PDA closure		PDA closure		PDA closure
right heart catheter	yes	yes	yes	no	yes	yes	yes
post OP/debanding
BAP of PA postOP/ debanding	no	no	no	no	yes	no	no
stenting of PA postOP/ debanding	no	no	no	no	no	no	no
reconstruction of PA	no	no	no	no	no	no	no
post OP/debanding
outcome	alive	alive	alive	alive	alive	alive	alive
BAP balloon angioplasty, IAA interrupted aortic arch, LV left ventricle, LVOT left ventricular outflow tract, PA pulmonary artery, PAB pulmonary arteriy banding,
PDA patent ductus arteriosus, VSD ventricular septal defect
Supplement Table 2: Additional case information Non-hybrid group
